# Supplementary material for: Comparison of Plasmodium ovale curtisi and Plasmodium ovale wallikeri infections by a meta-analysis approach
Source: Sci Rep. 2021 Mar 19;11:6409. doi: 10.1038/s41598-021-85398-w (PMC7979700; doi:10.1038/s41598-021-85398-w)
Supplement: Supplementary file 6 — Supplementary Table S2. [file 41598_2021_85398_MOESM6_ESM.xlsx]

## Sheet: Sheet1
Comparison of Plasmodium ovale curtisi and Plasmodium ovale wallikeri infections by a meta-analysis approach Aongart Mahittikorn1, Frederick Ramirez Masangkay2, Kwuntida Uthaisar Kotepui 3, Giovanni De Jesus Milanez2, Manas Kotepui3* 1 Department of Protozoology, Faculty of Tropical Medicine, Mahidol University, Bangkok, Thailand 2 Department of Medical Technology, Institute of Arts and Sciences,…
Table S2. Characteristics of the included studies
Characteristics of all included studies reporting P. ovale spp..
Author, year	Year of study	Study site	age	age_poc	SD_age poc	N_poc	age_pow	SD_age pow	N_pow	male ratio	male_poc	N_malepow	male_pow	N_malepow	participants	types	N participants	number of malaria	sample for PCR	PCR for P. ovale	Gene for PCR	Sequencing	number of P. ovale	P. ovale curtisi	P. ovale wallikeri	both curtisi and wallikeri	parasite density_POC (mono)	SD_poc	N_poc	parasite density_Pow (mono)	SD_pow	N_pow	Poc_Thrombocyte count	SD_thromPoc	N_poc throm	Pow_Thrombocyte count	SD_thromPow	N_pow throm	Travel latency_Poc	SD_travel_poc	N_poc tra	Travel latency_Pow	SD_travel_pow	N_pow tra	WBC_poc	SD_poc	N	WBC_pow	SD_pow
Alemu et al., 2013	2013	Ethiopia	<5 (30), 5-14 (61), 15-44 (183), >44 (26)							167					febrile	Indigenous case	300	184	dried blood spot	Nested PCR	SSU rRNA	Yes	9	2	7	0
Bauffe et al., 2012	2005-2010	France	NA							NA					P. ovale positive	Imported	NA	NA	NA	Real-time PCR	SSU rRNA andPo-ldh	Yes	90	59	31	0	0.0507179	0.0660155	39	0.0537083	0.106911	24
Boccolini et al., 2020	2017	Italy	NA							NA					NA	Indigenous case	NA	NA	NA	Nested PCR	potra	Yes	1	1	0	0	8935	5401.85	10	8356.25	6743.33	8
Calderaro et al., 2012	1999-2011	Italy	NA							NA					P. ovale positive	Imported	NA	NA	NA	Real-time PCR	SSU rRNA	No	31	20	11	0													6.46	7.32	10	4.1	4.15	5
Calderaro et al., 2018	2013-2017	Italy	Po (≥ 18: 8, < 18: 1))							Po (9)					febrile	Imported	288	89	NA	Real-time PCR	SSU rRNA	No	10	6	3	0	0.376667	0.210792	3	0.23	0.157162	3
Cao et al., 2016	2011-2014	China (Jiangsu Province)	Po (≥ 21)							Po (112)					NA	Imported	NA	1268	NA	Real-time PCR	SSU rRNA	No	115	47	51	0													70.6	26.7	47	83	41	51
Chaturvedi et al., 2015	2013-2014	India	Po (adult)							NA					febrile	Indigenous case	400	NA	dried blood spot	Nested PCR	SSU rRNA	Yes	2	1	1	0	3750		1	1750		1
Chen et al., 2020	2013-2018	China	NA							NA					P. ovale positive	Imported	NA	NA	dried blood spot	Nested PCR	k13	Yes	15	11	3	0
Chu et al., 2018	2012-2016	China (Jiangsu Province)	NA							NA					P. ovale positive	Imported	NA	NA	NA	Real-time PCR	SSU rRNA	No	126	61	65	0
Daniels et al., 2017	2013-2014	Senegal	≥ 6							NA					Non-febrile	Indigenous case	475	187	filter pad of the RDT	Nested PCR	potra	Yes	6	3	3	0
Diallo et al., 2017	2016	Senegal	NA							NA					NA	Indigenous case	406	235	NA	Nested PCR	potra	No	4	1	3	0
Díaz et al., 2015	2010-1011	Ethiopia	NA							NA					febrile	Indigenous case	3060	788	dried blood spot	Semi-nested PCR	SSU rRNA	Yes	23	23	0	0
Dinko et al., 2013	2010	Ghana	5 to 17							NA					Non-febrile	Indigenous case	270	215	dried blood spot	Nested PCR (potra), and Real-time PCR (porbp2)	po3gp and PoRBP2	Yes	44	27	7	0
Fançony et al., 2012	2010	Angola	NA							NA					Non-febrile	Indigenous case	3316	541	dried blood spot	Nested PCR	SSU rRNA	Yes	7	4	3	0
Frickmann et al., 2019	2010-2019	Germany	Poc (32.5 ± 15.3), Pow (30, 10.8)	32.5	15.3	41	30	10.8	36	Poc (3.4), Pow (1.6)	31	41	21	36	P. ovale positive	Imported	NA	NA	NA	Real-time PCR	SSU rRNA andPo-ldh	No	77	41	36	0	3685.5	5274.73	24	2540.31	5402.32	13	138.5	78.4	24	152	114.8	13	56	113.7	24	58	72.6	13
Fuehrer et al., 2012	2007-2008	Bangladesh	Poc (27.9 ± 16.7), Pow (22.4 ±18.1)	27.9	16.7	10	22.4	18.1	12	Po (11/23)	7	10	5	12	febrile (379) and non-febrile (1867)	Indigenous case	2246	740	venous blood (age>8, finger prick age <8)	Nested PCR	potra	Yes	23	10	12	1	280		1	2552	2505.26	5
Gabrielli et al., 2016	2014	Republic of Congo	1 week to <5 years (median 29.7 months)							1.15					Non-febrile	Indigenous case	306	165	dried blood spot	Nested PCR	SSU rRNA	Yes	2	0	2	0
Groger et al., 2019	2014-2016	Gabon	Po mean 8.2 (2-81)							1					P. ovale positive	Indigenous case	NA	NA	NA	Real-time PCR	SSU rRNA, potra, porbp2	Yes	26	13	9	4
Haiyambo et al., 2018	2016-2017	Namibia	median (26, 4-8)							0.474					febrile and non-febrile	Indigenous case	952	52	venous blood	Nested PCR	SSU rRNA	No	3	3	0	0
Joste et al., 2018	2015	France	NA							NA					NA	Imported	356	331	venous blood	Nested PCR	SSU rRNA	No	72	39	33	0
Krishna et al., 2017	2015	India	16.12 ± 13.84 (1-80)							NA					febrile	Indigenous case	8499	355	dried blood spot	Nested PCR	porbp2	Yes	2	2	0	0
Li et al., 2016	2011-2012	China–Myanmar border	NA							NA					febrile and non-febrile	Indigenous case	2701	561	dried blood spot	Nested PCR (for all species)	Pocyt b, Pocox1, Pog3p, Podhfr, Pomsp1	Yes	3	3	0	0
Miller et al., 2015	2008	Kenya	NA							NA					Non-febrile	Indigenous case	NA	NA	venous blood	Conventional PCR and sequencing	SSU rRNA, potra, rbp2	Yes	22	13	9	0
Nolder et al., 2013	2003-2011	United Kingdom	Poc (mean 34.8, 12-71), Pow (31.5, 2-62)	38.2	17	74	31.8	17.3	60	Poc (21/74, 71.6%), Pow (14/60, 76.4%)	21	74	14	60	febrile	Imported	NA	NA	NA	Conventional PCR and Real-time PCR	potra and porbp2	Yes	134	74	60	0													44.4	8.7	39	54.1	10.6	36
Oguike et al., 2011	2005-2007	Republic of Congo, Uganda, Equatorial Guinea								NA					febrile	Indigenous case	NA	NA	dried blood spot	Nested PCR (potra), and Real-time PCR (porbp2)	po3gp and PoRBP2	Yes	40	18	22	0
Phuong et al., 2016	2006-2015	Canada	NA							NA					P. ovale positive and malaria positive	Imported	NA	NA	venous blood	Conventional PCR and sequencing	SSU rRNA	Yes	49	22	27	0	0.311111	0.236878	9	0.295455	0.111181	11
Putaporntip et al., 2013	1993-2010	Thailand	Poc (mean 24±9), Pow (27±8.2)	24	9	5	27	8.2	5	Poc (4/5), Pow (3/5)	4	5	3	5	P. ovale positive	Indigenous case	NA	NA	NA	Conventional PCR and sequencing	pocytb	Yes	10	5	5	0	2024	1024.34	5	2256	976.77	5
Rojo‑Marcos et al., 2018	2014-2017	Spain	Poc (35,23.0–53.0), Pow (38.5, 22.2–52.7)	35	23to53	35	38.5	22.2to52.7	44	Poc (48.6), Pow (72.7%)	17	35	32	44	P. ovale positive	Imported	NA	NA	venous blood	Nested PCR	SSU rRNA	Yes	79	35	44	0	4356.25	3184.1	35	1735.5	1111.4	44	155.5	57.8	35	105.6	20.9	44	65.6	48.6	35	39.3	22	44	5.5	0.48	35	4.69	0.63
Rojo-Marcos et al., 2014	2005-2011	Spain	Poc (36.50, 23.04–52.66), Pow (38.33, 11.79–45.27)	36.5	23.04–52.66	21	38.33	11.79–45.27	14	Poc (47.6), Pow (64.3%)	10	21	9	14	P. ovale positive	Imported	NA	NA	venous blood	Nested PCR	SSU rRNA	Yes	55	21	14	0	2964.4	1360	21	2256.2	1692.3	14	135.1	22.1	21	88.9	18.2	14	124.7	82.2	21	20	16	14	7	1.12	21	5.85	1.18
Shang et al., 2018	2013-2018	China (Sichuan Province)	NA							NA					P. ovale positive and malaria positive	Indigenous case	NA	NA	NA	Nested PCR	NA	Yes	12	0	12	0
Sun et al., 2019	2015-2017	China (Shandong Province)	Pow (23-59)							Pow (100%)					Malaria positive	Imported	NA	676	dried blood spot	Nested PCR	SSU rRNA	Yes	76	48	28	0
Sutherland et al., 2010	2007	United Kingdom	NA							NA					P. ovale positive and malaria positive	Imported	NA	NA	NA	Nested PCR	SSU rRNA+pocytb+pog3p+porbp2+potra	Yes	55	27	28	0
Tang et al., 2019	2012-2015	China	NA							NA					P. ovale positive and malaria positive	Imported	NA	NA	venous blood	Conventional PCR and Real-time PCR	SSU rRNA andPo-ldh	Yes	100	52	48	0
Woldearegai et al., 2019	2016	Gabon	(1-96)							NA					Non-febrile	Indigenous case	834	618	venous blood	Real-time PCR	SSU rRNA or pocytb	Yes	103	65	29	9
Xia et al., 2020	2014-2018	China (Hubei Province)	NA							NA					P. ovale positive and malaria positive	Imported	NA	NA	NA	Nested PCR	SSU rRNA	No	87	61	26	0													85.8	49.4	61	52.3	33.2	26
Zhou et al., 2019	2010-2014	China (Henan Province)	NA							NA					NA	Imported	NA	1372	NA	Nested PCR	SSU rRNA	Yes	132	52	77	0													97.8	52.3	52	43.75	24.6	77
																						for meta	1519	809	644	14
[truncated: 9 more columns]
