# Supplementary material for: Comparison of Plasmodium ovale curtisi and Plasmodium ovale wallikeri infections by a meta-analysis approach
Source: Sci Rep. 2021 Mar 19;11:6409. doi: 10.1038/s41598-021-85398-w (PMC7979700; doi:10.1038/s41598-021-85398-w)
Supplement: Supplementary file 8 — Supplementary Table S4. [file 41598_2021_85398_MOESM8_ESM.xlsx]

## Sheet: Sheet1
Comparison of Plasmodium ovale curtisi and Plasmodium ovale wallikeri infections by a meta-analysis approach Aongart Mahittikorn1, Frederick Ramirez Masangkay2, Kwuntida Uthaisar Kotepui 3, Giovanni De Jesus Milanez2, Manas Kotepui3* 1 Department of Protozoology, Faculty of Tropical Medicine, Mahidol University, Bangkok, Thailand 2 Department of Medical Technology, Institute of Arts and Sciences,…
Table S4. P. ovale host (human) burden score P. ovale host (human) burden score is the number of reported cases of P. ovale malaria per country when compared to the host (human) density (1 sq. km: number of individuals).
Regional: Asia (n=8); Europe (n=1); Australia (n=1); Africa (n=37); Total (n=47)
Resources
Landmass (sq. Km.)	https://ourworldindata.org/grapher/land-area-km
Country population	https://ourworldindata.org/grapher/population-by-country?tab=table&time=1800..
	Subspecies		Total	Population *	Landmass (sq Km)*	Host (Human) Density (1 sq. Km : number of individuals)**	Host (Human) Burden Score***	Rank
Territories and Countries	P. ovale curtisi	P. ovale wallikeri	P. ovale					Top 10 Highest	Top 10 Lowest
Asia (n=8)
China (Yunnan Province)	1	0	1	45.97 million	394, 000 sq Km	116	0.008		3rd
Vietnam	0	1	1	96.46 million	310,070 sq Km	311	0.003		1st
Turkey	1	0	1	83.43 million	769, 630 sq Km	108	0.009		4th
India	3	1	4	1.37 billion	2.97 million sq Km	461	0.008		3rd
Myanmar	7	0	7	54.05 million	653, 080 sq Km	82	0.08
China (Sichuan Province)	0	12	12	81.1 million	187, 260 sq Km	433	0.027		7th
Thailand	5	15	20	69.63 million	510, 890 sq Km	136	0.147
Bangladesh	10	13	23	163.05 million	130,170 sq Km	1252	0.018		6th
Europe (n=1)
Italy	1	0	1	60.55 million	294, 140 sq Km	205	0.004		2nd
Australia (n=1)
Papua New Guinea	0	2	2	8.78 million	452, 860 sq Km	19	0.105
Africa (n=37)
Algeria	1	0	1	43.05 million	2.38 million sq Km	18	0.055
Libya	1	0	1	6.78 million	1.76 million sq Km	4	0.25
Niger	1	0	1	23.21 million	1.27 million sq Km	18	0.055
Somalia	1	0	1	15.44 million	627, 340 sq Km	24	0.042		10th
Burundi	1	1	2	11.53 million	25, 680 sq Km	448	0.004		2nd
Madagascar	1	1	2	26.97 million	581, 800 sq Km	46	0.043		9th
Mali	1	2	3	19.66 million	1.22 million sq Km	16	0.187
Namibia	3	0	3	2.50 million	823, 290 sq Km	3	1	6th
Sao Tome	2	1	3	215, 000	960 sq Km	223	0.013		5th
Togo	1	3	4	8.08 million	54, 390 sq Km	148	0.027		7th
Burkina Faso	4	1	5	20.32 million	273, 600 sq Km	74	0.067
Chad	2	3	5	15.95 million	1.26 million sq Km	13	0.384
Guinea-Bissau	5	0	5	1.92 million	28, 120 sq Km	68	0.074
Zambia	3	2	5	17.86 million	743, 390 sq Km	24	0.208
Malawi	3	3	6	18.63 million	94, 280 sq Km	197	0.03		8th
Sudan	2	4	6	42.81 million	2.38 million sq Km	18	0.333
Benin	3	4	7	11.80 million	112, 760 sq Km	104	0.067
Central African Republic	6	2	8	4.75 million	622, 980 sq Km	8	1	6th
Tanzania	5	4	9	58.01 million	885, 800 sq Km	65	0.138
Senegal	6	7	13	16.30 million	192, 530 sq Km	85	0.153
Comoro Islands	7	11	18	851000	1, 861 sq Km	457	0.393
Mozambique	7	11	18	30.37 million	786, 380 sq Km	39	0.462
Guinea	13	10	23	12.77 million	245, 720 sq Km	52	0.442
Liberia	11	13	24	4.94 million	96, 320 sq Km	51	0.47
Kenya	15	10	25	52.57 million	569, 140 sq Km	92	0.272
Sierra Leone	10	18	28	7.81 million	72, 180 sq Km	108	0.259
Ethiopia	26	7	33	112.08 million	1 million sq Km	112	0.294
Democratic Republic of the Congo	17	17	34	86.79 million	2.27 million sq Km	38	0.894	8th
Republic of the Congo/Congo	28	40	68	5.38 million	341, 500 sq Km	16	4.25	2nd
Uganda	30	38	68	42.27 million	200, 520 sq Km	210	0.323
Cameroon	24	55	79	25.88 million	472, 710 sq Km	55	1.436	5th
Ivory Coast/Cote d'Ivoire	47	32	79	25.72 million	318, 000 sq Km	80	0.988	7th
Angola	34	52	86	31.82 million	1.25 million sq Km	25	3.44	3rd
Ghana	60	31	91	30.42 million	227, 540 sq Km	134	0.679	10th
Gabon	82	44	126	2.17 million	257, 670 sq Km	8	15.75	1st
Equatorial Guinea	82	75	157	1.36 million	28, 050 sq Km	48	3.271	4th
Nigeria	107	74	181	200.96 million	910, 770 sq Km	220	0.823	9th
All cases for mapping	680	620	1300
*based on 2019 population statisitics https://ourworldindata.org/grapher/world-population-by-world-regions-post-1820?tab=table
** computed as popualtion/landmass
*** Burden score computed as country cases/Host density
